# Supplementary material for: Addressing Vitamin B12 deficiency through aeroponic fortification of a salad crop (Pisum sativum)
Source: Commun Biol. 2026 Mar 6;9:544. doi: 10.1038/s42003-026-09764-y (PMC13096416; doi:10.1038/s42003-026-09764-y)
Supplement: Supplementary file 4 — Supplementary Data 1 [file 42003_2026_9764_MOESM4_ESM.xlsx]

## Sheet: Cover page
Source data
Addressing Vitamin B12 deficiency through aeroponic fortification of a salad crop (Pisum sativum)
Bethany M. Eldridge, Sree Gowrindah Javaddi, Natalia Perez-Moral, Jessie Sweetman, Luíza Lane de Barros Dantas, Shikha Saha, Deirdre A. Lynch, Thomas Hunt, Sophie E. Clough, Jemal Toussaint, Andy Worrall, Lillian R. Manzoni, Nigel Robinson, Keara A. Franklin, Cathrina Edwards, Jonathan Clarke, Jack Farmer, Martin Warren, Antony N. Dodd
Data are organized according to figure and figure sub-panel
Graphs in Supplementary Figure 1 use the same datasets as for Figure 4c-e

## Sheet: Fig. 2A
Treatment	B12_concentration_per_g
SEED_1. No_B12	0
SEED_1. No_B12	0
SEED_1. No_B12	0
SEED_1. No_B12	0
SEED_1. No_B12	0.000615385
SEED_1. No_B12	0.000877193
SEED_2. 1umol/L	0.00647948
SEED_2. 1umol/L	0.00222222
SEED_2. 1umol/L	0.00479616
SEED_2. 1umol/L	0.00238095
SEED_2. 1umol/L	0.00201613
SEED_2. 1umol/L	0.00422833
SEED_3. 5umol/L	0.00357782
SEED_3. 5umol/L	0.00393701
SEED_3. 5umol/L	0.00345423
SEED_3. 5umol/L	0.0155039
SEED_3. 5umol/L	0.0164204
SEED_3. 5umol/L	0.00380228
SEED_4. 10umol/L	0.00206186
SEED_4. 10umol/L	0.00213675
SEED_4. 10umol/L	0.00172712
SEED_4. 10umol/L	0.00197628
SEED_4. 10umol/L	0.00179856
SEED_4. 10umol/L	0.00184502
AERO_1. No_B12	0
AERO_1. No_B12	0
AERO_1. No_B12	0
AERO_1. No_B12	0
AERO_1. No_B12	0
AERO_1. No_B12	0
AERO_2. 1umol/L	0.0159817
AERO_2. 1umol/L	0.0184805
AERO_2. 1umol/L	0.0135659
AERO_2. 1umol/L	0.0208333
AERO_2. 1umol/L	0.0177515
AERO_2. 1umol/L	0.0134875
AERO_3. 5umol/L	0.1025
AERO_3. 5umol/L	0.0736086
AERO_3. 5umol/L	0.0838574
AERO_3. 5umol/L	0.123644
AERO_3. 5umol/L	0.088172
AERO_3. 5umol/L	0.0785124
AERO_4. 10umol/L	0.162272
AERO_4. 10umol/L	0.188235
AERO_4. 10umol/L	0.170576
AERO_4. 10umol/L	0.153257
AERO_4. 10umol/L	0.16129
AERO_4. 10umol/L	0.190476

## Sheet: Fig. 2B
Treatment_aero	pea_shoot_mass_aero
AERO_2. 1umol/L	150.171
AERO_2. 1umol/L	129.867
AERO_2. 1umol/L	176.914
AERO_2. 1umol/L	115.2
AERO_2. 1umol/L	135.2
AERO_2. 1umol/L	177.943
AERO_3. 5umol/L	23.4146
AERO_3. 5umol/L	32.6049
AERO_3. 5umol/L	28.62
AERO_3. 5umol/L	19.4105
AERO_3. 5umol/L	27.2195
AERO_3. 5umol/L	30.5684
AERO_4. 10umol/L	14.79
AERO_4. 10umol/L	12.75
AERO_4. 10umol/L	14.07
AERO_4. 10umol/L	15.66
AERO_4. 10umol/L	14.88
AERO_4. 10umol/L	12.6

## Sheet: Fig. 2C
Tissue_type	B12_concentration_15g	B12_dose
Leaves	35.7877	20 L
Leaves	23.7656	20 L
Leaves	5.17647	10 L
Leaves	3.72955	10 L
Leaves	4.01301	5 L
Leaves	2.15633	5 L
Leaves	0.0813449	0 L
Leaves	0	0 L
Leaves	0.106257	0 L
Leaves	0	0 L
Leaves	13.0516	20 L
Leaves	18.1748	20 L
Leaves	7.12347	10 L
Leaves	4.89632	10 L
Leaves	2.64514	5 L
Leaves	6.56175	5 L
Roots	23.452	20 R
Roots	11.2899	20 R
Roots	6	10 R
Roots	5.98765	10 R
Roots	3.68545	5 R
Roots	4.28108	5 R
Roots	0.184615	0 R
Roots	0	0 R
Roots	0.00126796	0 R
Roots	0.110193	0 R
Roots	10.7111	20 R
Roots	8.61775	20 R
Roots	7.48711	10 R
Roots	8.71495	10 R
Roots	4.32692	5 R
Roots	10.359	5 R
Seeds	5.19302	20 Se
Seeds	2.47101	10 Se
Seeds	1.05458	5 Se
Seeds	0	0 Se
Seeds	0.00142993	0 Se
Seeds	10.4262	20 Se
Seeds	0.954274	10 Se
Seeds	0.265487	5 Se
Stems	1.61375	20 St
Stems	1.28745	20 St
Stems	0.125628	10 St
Stems	0.677768	10 St
Stems	0.461095	5 St
Stems	0.557978	5 St
Stems	0.0928792	0 St
Stems	0	0 St
Stems	0.0114329	0 St
Stems	0.16158	0 St
Stems	0.781942	20 St
Stems	0.581683	20 St
Stems	0.928433	10 St
Stems	0.591346	10 St
Stems	0.42928	5 St
Stems	1.34474	5 St

## Sheet: Fig. 2D
Tissue_type	B12_concentration_15g	B12_dose
Leaves	35.7877	20 L
Leaves	23.7656	20 L
Leaves	5.17647	10 L
Leaves	3.72955	10 L
Leaves	4.01301	5 L
Leaves	2.15633	5 L
Leaves	0.0813449	0 L
Leaves	0	0 L
Leaves	0.106257	0 L
Leaves	0	0 L
Leaves	13.0516	20 L
Leaves	18.1748	20 L
Leaves	7.12347	10 L
Leaves	4.89632	10 L
Leaves	2.64514	5 L
Leaves	6.56175	5 L
Roots	23.452	20 R
Roots	11.2899	20 R
Roots	6	10 R
Roots	5.98765	10 R
Roots	3.68545	5 R
Roots	4.28108	5 R
Roots	0.184615	0 R
Roots	0	0 R
Roots	0.00126796	0 R
Roots	0.110193	0 R
Roots	10.7111	20 R
Roots	8.61775	20 R
Roots	7.48711	10 R
Roots	8.71495	10 R
Roots	4.32692	5 R
Roots	10.359	5 R
Seeds	5.19302	20 Se
Seeds	2.47101	10 Se
Seeds	1.05458	5 Se
Seeds	0	0 Se
Seeds	0.00142993	0 Se
Seeds	10.4262	20 Se
Seeds	0.954274	10 Se
Seeds	0.265487	5 Se
Stems	1.61375	20 St
Stems	1.28745	20 St
Stems	0.125628	10 St
Stems	0.677768	10 St
Stems	0.461095	5 St
Stems	0.557978	5 St
Stems	0.0928792	0 St
Stems	0	0 St
Stems	0.0114329	0 St
Stems	0.16158	0 St
Stems	0.781942	20 St
Stems	0.581683	20 St
Stems	0.928433	10 St
Stems	0.591346	10 St
Stems	0.42928	5 St
Stems	1.34474	5 St

## Sheet: Fig. 2E
Trial_number	B12_concentration_15g
Trial 1	2.43408
Trial 1	2.82353
Trial 1	2.55864
Trial 1	2.29885
Trial 1	2.41935
Trial 1	2.85714
Trial 2	2.57143
Trial 2	3
Trial 2	7.875
Trial 2	6.15
Trial 2	2.50909
Trial 2	3.1
Trial 2	1.73077
Trial 2	4.71818
Trial 2	3.10909
Trial 2	2.85
Trial 2	2.22857
Trial 2	4.5
Trial 3	5.3021
Trial 3	4.40732
Trial 3	8.05191
Trial 3	5.48767
Trial 4	3.98516
Trial 4	6.72791
Trial 4	3.3199
Trial 4	4.31825
Trial 5	9.54555
Trial 5	7.81208
Trial 5	10.3176
Trial 5	9.14322

## Sheet: Fig. 3A
Tissue_type	B12_dose	B12_concentration_15g
Leaves	20 L	3.76113
Leaves	20 L	3.63077
Leaves	20 L	3.5124
Leaves	20 L	2.54507
Leaves	10 L	1.35
Leaves	10 L	0.943925
Leaves	10 L	1.62544
Leaves	10 L	1.45867
Leaves	5 L	0.717322
Leaves	5 L	0.533209
Leaves	5 L	0.859756
Leaves	5 L	1.01124
Leaves	0 L	0.00476695
Leaves	0 L	0.0103806
Leaves	0 L	0.00333333
Leaves	0 L	0.00659824
Roots	20 R	0.0432277
Roots	20 R	0.0191571
Roots	20 R	0.0311203
Roots	20 R	0.0190355
Roots	10 R	0.0218659
Roots	10 R	0.0424328
Roots	10 R	0.0387779
Roots	10 R	0.00341297
Roots	5 R	0.011658
Roots	5 R	0.0102881
Roots	5 R	0.0122172
Roots	5 R	0.0113269
Roots	0 R	0.0131086
Roots	0 R	0.0132979
Roots	0 R	0.0123457
Roots	0 R	0.0166667
Stems	20 S	0.0923645
Stems	20 S	0.075
Stems	20 S	0.0474183
Stems	20 S	0.035545
Stems	10 S	0.12252
Stems	10 S	0.0167785
Stems	10 S	0.0167702
Stems	10 S	0.00436047
Stems	5 S	0.0180481
Stems	5 S	0
Stems	5 S	0.0315789
Stems	5 S	0.0137994
Stems	0 S	0.0198413
Stems	0 S	0.117978
Stems	0 S	0.149336
Stems	0 S	0.0591716

## Sheet: Fig. 3B
Tissue_type	B12_dose	B12_concentration_15g
Leaves	20 L	16.0521
Leaves	20 L	15.2815
Leaves	20 L	13.8107
Leaves	20 L	16.7688
Leaves	10 L	9.7166
Leaves	10 L	10.3723
Leaves	10 L	9.36139
Leaves	10 L	5.94406
Leaves	5 L	4.7593
Leaves	5 L	3.81478
Leaves	5 L	3.61217
Leaves	5 L	4.22513
Leaves	0 L	0.0108303
Leaves	0 L	0
Leaves	0 L	0.0434153
Leaves	0 L	0
Roots	20 R	1.66835
Roots	20 R	1.46974
Roots	20 R	1.57995
Roots	20 R	2.74531
Roots	10 R	2.72076
Roots	10 R	3.01147
Roots	10 R	1.29063
Roots	10 R	1.43369
Roots	5 R	0.183299
Roots	5 R	1.39432
Roots	5 R	0.205761
Roots	5 R	0.0866051
Roots	0 R	0.0767656
Roots	0 R	0.0161987
Roots	0 R	0.0277521
Roots	0 R	0.015448
Stems	20 S	1.69102
Stems	20 S	4.5584
Stems	20 S	3.96341
Stems	20 S	3.73726
Stems	10 S	1.73244
Stems	10 S	2.15008
Stems	10 S	1.9088
Stems	10 S	2.17391
Stems	5 S	0.0925926
Stems	5 S	0.0939177
Stems	5 S	0.0972973
Stems	5 S	0.21327
Stems	0 S	0
Stems	0 S	0
Stems	0 S	0
Stems	0 S	0

## Sheet: Fig. 3C
Tissue_type	B12_dose	B12_concentration_15g
Leaves	20 L	11.5075
Leaves	20 L	18.2573
Leaves	20 L	16.4311
Leaves	20 L	13.875
Leaves	10 L	7.70128
Leaves	10 L	6.4114
Leaves	10 L	7.65306
Leaves	10 L	7.72358
Leaves	5 L	2.0368
Leaves	5 L	2.00157
Leaves	5 L	1.9797
Leaves	5 L	3.81926
Leaves	0 L	0.0200267
Leaves	0 L	0.48913
Leaves	0 L	0.343249
Leaves	0 L	0.0753769
Roots	20 R	8.56698
Roots	20 R	11.3208
Roots	20 R	10.7365
Roots	20 R	10.368
Roots	10 R	2.64858
Roots	10 R	3.6855
Roots	10 R	3.37904
Roots	10 R	3.28685
Roots	5 R	1.48381
Roots	5 R	1.75459
Roots	5 R	0.0262467
Roots	5 R	1.59238
Roots	0 R	0.0159236
Roots	0 R	0.0226629
Roots	0 R	0.0349741
Roots	0 R	0.020625
Stems	20 S	0.278952
Stems	20 S	0.272727
Stems	20 S	0.255873
Stems	20 S	0.506634
Stems	10 S	1.84426
Stems	10 S	1.40068
Stems	10 S	2.66458
Stems	10 S	1.41964
Stems	5 S	0.0957156
Stems	5 S	1.09833
Stems	5 S	0.131965
Stems	5 S	0.0553506
Stems	0 S	0.0320513
Stems	0 S	0.060423
Stems	0 S	0.230272
Stems	0 S	0.0259965

## Sheet: Fig. 4B
week	treatment	B12/g
1	No B12.1	0.00392236
1	No B12.1	0.00338133
1	No B12.1	0.00495287
1	No B12.1	0.00699263
1	No B12.1	0.00167701
1	10 umol.1	0.0874195
1	10 umol.1	0.152478
1	10 umol.1	0.195062
1	10 umol.1	0.186092
1	10 umol.1	0.139105
1	20 umol.1	0.26126
1	20 umol.1	0.859702
1	20 umol.1	0.35206
1	20 umol.1	0.264138
1	20 umol.1	0.581718
2	No B12.2	0.00177041
2	No B12.2	0
2	No B12.2	0.00655409
2	10 umol.2	0.69874
2	10 umol.2	0.00412355
2	10 umol.2	0.0994647
2	20 umol.2	0.331296
2	20 umol.2	0.757722
2	20 umol.2	0.863778
3	No B12.3	0.00288308
3	No B12.3	0.00200857
3	No B12.3	0.00206582
3	10 umol.3	0.155908
3	10 umol.3	0.142676
3	10 umol.3	0.297292
3	20 umol.3	0.609588
3	20 umol.3	0.381901
3	20 umol.3	0.395569
4	No B12.4	0.00201561
4	No B12.4	0.00385922
4	No B12.4	0
4	No B12.4	0
4	10 umol.4	0.426892
4	10 umol.4	0.344361
4	10 umol.4	0.166901
4	10 umol.4	0.17807
4	20 umol.4	0.323936
4	20 umol.4	0.328798
4	20 umol.4	0.652643
4	20 umol.4	0.309927

[truncated: 6 more sheets: Fig. 4C, Fig. 4D, Fig. 4E, Fig. 5B, Fig. 5C, Fig. 5D]
